# Supplementary material for: Complex Aerogels Generated from Nano-Polysaccharides and Its Derivatives for Oil–Water Separation
Source: Polymers (Basel). 2019 Sep 29;11(10):1593. doi: 10.3390/polym11101593 (PMC6835607; doi:10.3390/polym11101593)
Supplement: Supplementary file 1 [file polymers-11-01593-s001.zip]

Archive with 3 entries (2 files):
- polymers-587592-SI/
- polymers-587592-SI/polymers-587592-supplementary.docx
- polymers-587592-SI/VID_20180507_111805.mp4
